# Supplementary material for: Effect of Hydrogen Sulfide on Essential Functions of Polymorphonuclear Leukocytes
Source: Toxins (Basel). 2023 Mar 4;15(3):198. doi: 10.3390/toxins15030198 (PMC10058000; doi:10.3390/toxins15030198)
Supplement: Supplementary file 1 [file toxins-15-00198-s001.zip]

Archive with 1 entries (1 files):
- toxins-2198888-supplementary.pdf
